# Supplementary material for: Distribution of immunodeficiency fact files with XML – from Web to WAP
Source: BMC Med Inform Decis Mak. 2005 Jun 26;5:21. doi: 10.1186/1472-6947-5-21 (PMC1184081; doi:10.1186/1472-6947-5-21)
Supplement: Additional File 1 — An XML schema for IDML [file 1472-6947-5-21-S1.xsd]

<?xml version = "1.0" encoding = "UTF-8"?>
<xsd:schema xmlns:xsd = "http://www.w3.org/2001/XMLSchema">
	<xsd:element name = "FactFiles">
		<xsd:complexType>
			<xsd:sequence>
				<xsd:element ref = "FactFile"/>
			</xsd:sequence>
		</xsd:complexType>
	</xsd:element>
	<xsd:element name = "FactFile">
		<xsd:complexType>
			<xsd:sequence>
				<xsd:element ref = "GeneralInformation"/>
				<xsd:element ref = "ClinicalInformation"/>
				<xsd:element ref = "MolecularBiology"/>
				<xsd:element ref = "Other"/>
			</xsd:sequence>
			<xsd:attribute name = "id" use = "required" type = "xsd:string"/>
		</xsd:complexType>
	</xsd:element>
	<xsd:element name = "GeneralInformation">
		<xsd:complexType>
			<xsd:sequence>
				<xsd:element ref = "DiseaseName"/>
				<xsd:element ref = "Abbreviation" minOccurs = "0" maxOccurs = "unbounded"/>
				<xsd:element ref = "AlternativeNames" minOccurs = "0"/>
				<xsd:element ref = "Description"/>
				<xsd:element ref = "Classification" minOccurs = "0"/>
				<xsd:element ref = "Omim" minOccurs = "0" maxOccurs = "unbounded"/>
				<xsd:element ref = "CrossReferences" minOccurs = "0"/>
				<xsd:element ref = "Incidence" minOccurs = "0"/>
			</xsd:sequence>
		</xsd:complexType>
	</xsd:element>
	<xsd:element name = "DiseaseName" type = "xsd:string"/>
	<xsd:element name = "Abbreviation" type = "xsd:string"/>
	<xsd:element name = "AlternativeNames">
		<xsd:complexType>
			<xsd:sequence>
				<xsd:element ref = "Name" minOccurs = "0" maxOccurs = "unbounded"/>
			</xsd:sequence>
		</xsd:complexType>
	</xsd:element>
	<xsd:element name = "Name" type = "xsd:string"/>
	<xsd:element name = "Description">
		<xsd:complexType mixed = "true">
			<xsd:choice minOccurs = "0" maxOccurs = "unbounded">
				<xsd:element ref = "Glink"/>
				<xsd:element ref = "Italic"/>
			</xsd:choice>
		</xsd:complexType>
	</xsd:element>
	<xsd:element name = "Glink" type = "xsd:string"/>
	<xsd:element name = "Classification">
		<xsd:complexType>
			<xsd:choice>
				<xsd:element ref = "Class"/>
				<xsd:element ref = "Site" minOccurs = "0" maxOccurs = "unbounded"/>
			</xsd:choice>
		</xsd:complexType>
	</xsd:element>
	<xsd:element name = "Class">
		<xsd:complexType>
			<xsd:sequence>
				<xsd:element ref = "Title" minOccurs = "0"/>
				<xsd:element ref = "Class" minOccurs = "0"/>
			</xsd:sequence>
			<xsd:attribute name = "level" use = "required" type = "xsd:string"/>
		</xsd:complexType>
	</xsd:element>
	<xsd:element name = "Title" type = "xsd:string"/>
	<xsd:element name = "Omim">
		<xsd:complexType>
			<xsd:sequence>
				<xsd:element ref = "OmimReference" maxOccurs = "unbounded"/>
			</xsd:sequence>
		</xsd:complexType>
	</xsd:element>
	<xsd:element name = "OmimReference">
		<xsd:complexType>
			<xsd:simpleContent>
				<xsd:extension base = "xsd:string">
					<xsd:attribute name = "href" type = "xsd:string"/>
					<xsd:attribute name = "type" type = "xsd:string"/>
					<xsd:attribute name = "db" type = "xsd:string"/>
					<xsd:attribute name = "id" type = "xsd:string"/>
				</xsd:extension>
			</xsd:simpleContent>
		</xsd:complexType>
	</xsd:element>
	<xsd:element name = "CrossReferences">
		<xsd:complexType>
			<xsd:sequence>
				<xsd:element ref = "PhenotypeRelatedDiseases" minOccurs = "0"/>
				<xsd:element ref = "OtherRelatedDiseases" minOccurs = "0"/>
				<xsd:element ref = "GeneRelatedDiseases" minOccurs = "0"/>
			</xsd:sequence>
		</xsd:complexType>
	</xsd:element>
	<xsd:element name = "PhenotypeRelatedDiseases">
		<xsd:complexType>
			<xsd:sequence>
				<xsd:element ref = "Site" maxOccurs = "unbounded"/>
			</xsd:sequence>
		</xsd:complexType>
	</xsd:element>
	<xsd:element name = "Site">
		<xsd:complexType>
			<xsd:simpleContent>
				<xsd:extension base = "xsd:string">
					<xsd:attribute name = "href" type = "xsd:string"/>
					<xsd:attribute name = "title" type = "xsd:string"/>
				</xsd:extension>
			</xsd:simpleContent>
		</xsd:complexType>
	</xsd:element>
	<xsd:element name = "OtherRelatedDiseases">
		<xsd:complexType>
			<xsd:sequence>
				<xsd:element ref = "Site" maxOccurs = "unbounded"/>
			</xsd:sequence>
		</xsd:complexType>
	</xsd:element>
	<xsd:element name = "GeneRelatedDiseases">
		<xsd:complexType>
			<xsd:sequence>
				<xsd:element ref = "Site" maxOccurs = "unbounded"/>
			</xsd:sequence>
		</xsd:complexType>
	</xsd:element>
	<xsd:element name = "Incidence" type = "xsd:string"/>
	<xsd:element name = "ClinicalInformation">
		<xsd:complexType>
			<xsd:sequence>
				<xsd:element ref = "ClinicalDescription" minOccurs = "0"/>
				<xsd:element ref = "Diagnosis" minOccurs = "0"/>
				<xsd:element ref = "TherapeuticOptions" minOccurs = "0"/>
				<xsd:element ref = "ResearchPrograms" minOccurs = "0"/>
			</xsd:sequence>
		</xsd:complexType>
	</xsd:element>
	<xsd:element name = "ClinicalDescription">
		<xsd:complexType mixed = "true">
			<xsd:choice minOccurs = "0" maxOccurs = "unbounded">
				<xsd:element ref = "Glink"/>
				<xsd:element ref = "Italic"/>
			</xsd:choice>
		</xsd:complexType>
	</xsd:element>
	<xsd:element name = "Italic">
		<xsd:complexType mixed = "true">
			<xsd:choice>
				<xsd:element ref = "Glink" minOccurs = "0" maxOccurs = "unbounded"/>
			</xsd:choice>
		</xsd:complexType>
	</xsd:element>
	<xsd:element name = "Diagnosis">
		<xsd:complexType>
			<xsd:sequence>
				<xsd:element ref = "DiagnosticRecommendations" minOccurs = "0"/>
				<xsd:element ref = "AdditionalInformation" minOccurs = "0"/>
				<xsd:element ref = "DiagnosticLaboratories" minOccurs = "0"/>
			</xsd:sequence>
		</xsd:complexType>
	</xsd:element>
	<xsd:element name = "DiagnosticRecommendations">
		<xsd:complexType>
			<xsd:sequence>
				<xsd:element ref = "Site" maxOccurs = "unbounded"/>
			</xsd:sequence>
		</xsd:complexType>
	</xsd:element>
	<xsd:element name = "AdditionalInformation">
		<xsd:complexType>
			<xsd:sequence>
				<xsd:element ref = "Site" maxOccurs = "unbounded"/>
			</xsd:sequence>
		</xsd:complexType>
	</xsd:element>
	<xsd:element name = "DiagnosticLaboratories">
		<xsd:complexType>
			<xsd:sequence>
				<xsd:element ref = "ClinicalLaboratories" minOccurs = "0"/>
				<xsd:element ref = "GeneticLaboratories" minOccurs = "0"/>
			</xsd:sequence>
		</xsd:complexType>
	</xsd:element>
	<xsd:element name = "ClinicalLaboratories">
		<xsd:complexType>
			<xsd:sequence>
				<xsd:element ref = "Laboratories" maxOccurs = "unbounded"/>
			</xsd:sequence>
		</xsd:complexType>
	</xsd:element>
	<xsd:element name = "Laboratories">
		<xsd:complexType>
			<xsd:simpleContent>
				<xsd:extension base = "xsd:string">
					<xsd:attribute name = "href" type = "xsd:string"/>
					<xsd:attribute name = "title" type = "xsd:string"/>
				</xsd:extension>
			</xsd:simpleContent>
		</xsd:complexType>
	</xsd:element>
	<xsd:element name = "GeneticLaboratories">
		<xsd:complexType>
			<xsd:sequence>
				<xsd:element ref = "Laboratories" maxOccurs = "unbounded"/>
			</xsd:sequence>
		</xsd:complexType>
	</xsd:element>
	<xsd:element name = "TherapeuticOptions">
		<xsd:complexType>
			<xsd:sequence>
				<xsd:element ref = "Option" maxOccurs = "unbounded"/>
			</xsd:sequence>
		</xsd:complexType>
	</xsd:element>
	<xsd:element name = "Option">
		<xsd:complexType>
			<xsd:simpleContent>
				<xsd:extension base = "xsd:string">
					<xsd:attribute name = "href" type = "xsd:string"/>
				</xsd:extension>
			</xsd:simpleContent>
		</xsd:complexType>
	</xsd:element>
	<xsd:element name = "ResearchPrograms">
		<xsd:complexType>
			<xsd:sequence>
				<xsd:element ref = "Program" maxOccurs = "unbounded"/>
			</xsd:sequence>
		</xsd:complexType>
	</xsd:element>
	<xsd:element name = "Program">
		<xsd:complexType mixed = "true">
			<xsd:choice>
				<xsd:element ref = "ProgramItem" minOccurs = "0" maxOccurs = "unbounded"/>
			</xsd:choice>
			<xsd:attribute name = "href" type = "xsd:string"/>
			<xsd:attribute name = "title" type = "xsd:string"/>
		</xsd:complexType>
	</xsd:element>
	<xsd:element name = "MolecularBiology">
		<xsd:complexType>
			<xsd:sequence>
				<xsd:element ref = "GeneInformation" minOccurs = "0"/>
				<xsd:element ref = "AnimalModels" minOccurs = "0"/>
				<xsd:element ref = "ProteinInformation" minOccurs = "0"/>
				<xsd:element ref = "ExpressionPattern" minOccurs = "0"/>
			</xsd:sequence>
		</xsd:complexType>
	</xsd:element>
	<xsd:element name = "GeneInformation">
		<xsd:complexType>
			<xsd:sequence>
				<xsd:element ref = "Name" minOccurs = "0"/>
				<xsd:element ref = "Aliases" minOccurs = "0"/>
				<xsd:element ref = "ReferenceSequences" minOccurs = "0"/>
				<xsd:element ref = "OtherSequences" minOccurs = "0"/>
				<xsd:element ref = "ChromosomalLocation" minOccurs = "0"/>
				<xsd:element ref = "Maps" minOccurs = "0"/>
				<xsd:element ref = "Markers" minOccurs = "0"/>
				<xsd:element ref = "Variations" minOccurs = "0"/>
				<xsd:element ref = "OtherResources" minOccurs = "0"/>
			</xsd:sequence>
		</xsd:complexType>
	</xsd:element>
	<xsd:element name = "Aliases">
		<xsd:complexType>
			<xsd:sequence>
				<xsd:element ref = "Alias" maxOccurs = "unbounded"/>
			</xsd:sequence>
		</xsd:complexType>
	</xsd:element>
	<xsd:element name = "Alias" type = "xsd:string"/>
	<xsd:element name = "ReferenceSequences">
		<xsd:complexType>
			<xsd:sequence>
				<xsd:element ref = "ReferenceDNA" minOccurs = "0"/>
				<xsd:element ref = "ReferencecDNA" minOccurs = "0"/>
				<xsd:element ref = "ReferenceProtein" minOccurs = "0"/>
			</xsd:sequence>
		</xsd:complexType>
	</xsd:element>
	<xsd:element name = "ReferenceDNA">
		<xsd:complexType>
			<xsd:choice>
				<xsd:element ref = "Sequence" minOccurs = "0" maxOccurs = "unbounded"/>
				<xsd:element ref = "Pubmed" minOccurs = "0" maxOccurs = "unbounded"/>
			</xsd:choice>
		</xsd:complexType>
	</xsd:element>
	<xsd:element name = "Sequence">
		<xsd:complexType>
			<xsd:attribute name = "href" type = "xsd:string"/>
			<xsd:attribute name = "db" type = "xsd:string"/>
			<xsd:attribute name = "type" type = "xsd:string"/>
			<xsd:attribute name = "description" type = "xsd:string"/>
			<xsd:attribute name = "accno" type = "xsd:string"/>
		</xsd:complexType>
	</xsd:element>
	<xsd:element name = "Pubmed">
		<xsd:complexType>
			<xsd:simpleContent>
				<xsd:extension base = "xsd:string">
					<xsd:attribute name = "href" use = "required" type = "xsd:string"/>
					<xsd:attribute name = "title" use = "required" type = "xsd:string"/>
				</xsd:extension>
			</xsd:simpleContent>
		</xsd:complexType>
	</xsd:element>
	<xsd:element name = "ReferencecDNA">
		<xsd:complexType>
			<xsd:choice>
				<xsd:element ref = "Sequence" minOccurs = "0" maxOccurs = "unbounded"/>
				<xsd:element ref = "Pubmed" minOccurs = "0" maxOccurs = "unbounded"/>
			</xsd:choice>
		</xsd:complexType>
	</xsd:element>
	<xsd:element name = "ReferenceProtein">
		<xsd:complexType>
			<xsd:choice>
				<xsd:element ref = "Sequence" minOccurs = "0" maxOccurs = "unbounded"/>
				<xsd:element ref = "Pubmed" minOccurs = "0" maxOccurs = "unbounded"/>
			</xsd:choice>
		</xsd:complexType>
	</xsd:element>
	<xsd:element name = "OtherSequences">
		<xsd:complexType>
			<xsd:attribute name = "href" type = "xsd:string"/>
			<xsd:attribute name = "accno" type = "xsd:string"/>
		</xsd:complexType>
	</xsd:element>
	<xsd:element name = "ChromosomalLocation">
		<xsd:complexType>
			<xsd:simpleContent>
				<xsd:extension base = "xsd:string">
					<xsd:attribute name = "href" type = "xsd:string"/>
				</xsd:extension>
			</xsd:simpleContent>
		</xsd:complexType>
	</xsd:element>
	<xsd:element name = "Maps">
		<xsd:complexType>
			<xsd:sequence>
				<xsd:element ref = "Map" maxOccurs = "unbounded"/>
			</xsd:sequence>
		</xsd:complexType>
	</xsd:element>
	<xsd:element name = "Map">
		<xsd:complexType>
			<xsd:simpleContent>
				<xsd:extension base = "xsd:string">
					<xsd:attribute name = "href" type = "xsd:string"/>
				</xsd:extension>
			</xsd:simpleContent>
		</xsd:complexType>
	</xsd:element>
	<xsd:element name = "Markers">
		<xsd:complexType>
			<xsd:sequence>
				<xsd:element ref = "Marker" maxOccurs = "unbounded"/>
			</xsd:sequence>
		</xsd:complexType>
	</xsd:element>
	<xsd:element name = "Marker">
		<xsd:complexType>
			<xsd:simpleContent>
				<xsd:extension base = "xsd:string">
					<xsd:attribute name = "href" type = "xsd:string"/>
				</xsd:extension>
			</xsd:simpleContent>
		</xsd:complexType>
	</xsd:element>
	<xsd:element name = "Variations">
		<xsd:complexType>
			<xsd:sequence>
				<xsd:element ref = "Resource" maxOccurs = "unbounded"/>
			</xsd:sequence>
		</xsd:complexType>
	</xsd:element>
	<xsd:element name = "Resource">
		<xsd:complexType>
			<xsd:attribute name = "db" type = "xsd:string"/>
			<xsd:attribute name = "href" type = "xsd:string"/>
			<xsd:attribute name = "name" type = "xsd:string"/>
			<xsd:attribute name = "id" type = "xsd:string"/>
		</xsd:complexType>
	</xsd:element>
	<xsd:element name = "OtherResources">
		<xsd:complexType>
			<xsd:sequence>
				<xsd:element ref = "Resource" minOccurs = "0" maxOccurs = "unbounded"/>
			</xsd:sequence>
		</xsd:complexType>
	</xsd:element>
	<xsd:element name = "AnimalModels">
		<xsd:complexType>
			<xsd:sequence>
				<xsd:element ref = "Animal" minOccurs = "0" maxOccurs = "unbounded"/>
			</xsd:sequence>
		</xsd:complexType>
	</xsd:element>
	<xsd:element name = "Animal">
		<xsd:complexType>
			<xsd:sequence>
				<xsd:element ref = "Name"/>
				<xsd:element ref = "Resource" minOccurs = "0" maxOccurs = "unbounded"/>
				<xsd:element ref = "Sequence" minOccurs = "0" maxOccurs = "unbounded"/>
			</xsd:sequence>
		</xsd:complexType>
	</xsd:element>
	<xsd:element name = "ProteinInformation">
		<xsd:complexType>
			<xsd:sequence>
				<xsd:element ref = "ProteinDescription" minOccurs = "0"/>
				<xsd:element ref = "Structures" minOccurs = "0"/>
				<xsd:element ref = "Domains" minOccurs = "0"/>
				<xsd:element ref = "Motifs" minOccurs = "0"/>
				<xsd:element ref = "ProteinResources" minOccurs = "0"/>
			</xsd:sequence>
		</xsd:complexType>
	</xsd:element>
	<xsd:element name = "ProteinDescription">
		<xsd:complexType>
			<xsd:choice minOccurs = "0" maxOccurs = "unbounded">
				<xsd:element ref = "Function"/>
				<xsd:element ref = "AlternativeProducts"/>
				<xsd:element ref = "Biotechnology"/>
				<xsd:element ref = "CatalyticActivity"/>
				<xsd:element ref = "Caution"/>
				<xsd:element ref = "Cofactor"/>
				<xsd:element ref = "Database"/>
				<xsd:element ref = "DevelopmentalStage"/>
				<xsd:element ref = "Disease"/>
				<xsd:element ref = "EnzymeRegulation"/>
				<xsd:element ref = "Induction"/>
				<xsd:element ref = "MassSpectrometry"/>
				<xsd:element ref = "Miscellaneous"/>
				<xsd:element ref = "Pathway"/>
				<xsd:element ref = "Pharmaceutical"/>
				<xsd:element ref = "Polymorphism"/>
				<xsd:element ref = "PostTranslationalModification"/>
				<xsd:element ref = "Similarity"/>
				<xsd:element ref = "Subunit"/>
				<xsd:element ref = "SubcellularLocation"/>
				<xsd:element ref = "TissueSpecificity"/>
			</xsd:choice>
		</xsd:complexType>
	</xsd:element>
	<xsd:element name = "Function">
		<xsd:complexType mixed = "true">
			<xsd:choice minOccurs = "0" maxOccurs = "unbounded">
				<xsd:element ref = "Glink"/>
				<xsd:element ref = "Italic"/>
			</xsd:choice>
		</xsd:complexType>
	</xsd:element>
	<xsd:element name = "AlternativeProducts">
		<xsd:complexType mixed = "true">
			<xsd:choice minOccurs = "0" maxOccurs = "unbounded">
				<xsd:element ref = "Glink"/>
				<xsd:element ref = "Italic"/>
			</xsd:choice>
		</xsd:complexType>
	</xsd:element>
	<xsd:element name = "CatalyticActivity">
		<xsd:complexType mixed = "true">
			<xsd:choice minOccurs = "0" maxOccurs = "unbounded">
				<xsd:element ref = "Glink"/>
				<xsd:element ref = "Italic"/>
			</xsd:choice>
		</xsd:complexType>
	</xsd:element>
	<xsd:element name = "Subunit">
		<xsd:complexType mixed = "true">
			<xsd:choice minOccurs = "0" maxOccurs = "unbounded">
				<xsd:element ref = "Glink"/>
				<xsd:element ref = "Italic"/>
			</xsd:choice>
		</xsd:complexType>
	</xsd:element>
	<xsd:element name = "SubcellularLocation">
		<xsd:complexType mixed = "true">
			<xsd:choice minOccurs = "0" maxOccurs = "unbounded">
				<xsd:element ref = "Glink"/>
				<xsd:element ref = "Italic"/>
			</xsd:choice>
		</xsd:complexType>
	</xsd:element>
	<xsd:element name = "PostTranslationalModification">
		<xsd:complexType mixed = "true">
			<xsd:choice minOccurs = "0" maxOccurs = "unbounded">
				<xsd:element ref = "Glink"/>
				<xsd:element ref = "Italic"/>
			</xsd:choice>
		</xsd:complexType>
	</xsd:element>
	<xsd:element name = "Structures">
		<xsd:complexType>
			<xsd:sequence>
				<xsd:element ref = "Structure" maxOccurs = "unbounded"/>
			</xsd:sequence>
		</xsd:complexType>
	</xsd:element>
	<xsd:element name = "Structure">
		<xsd:complexType>
			<xsd:attribute name = "db" type = "xsd:string"/>
			<xsd:attribute name = "href" type = "xsd:string"/>
			<xsd:attribute name = "title" type = "xsd:string"/>
			<xsd:attribute name = "id" type = "xsd:string"/>
		</xsd:complexType>
	</xsd:element>
	<xsd:element name = "Domains">
		<xsd:complexType>
			<xsd:sequence>
				<xsd:element ref = "Domain" maxOccurs = "unbounded"/>
			</xsd:sequence>
		</xsd:complexType>
	</xsd:element>
	<xsd:element name = "Domain">
		<xsd:complexType>
			<xsd:sequence>
				<xsd:element ref = "Name" minOccurs = "0"/>
				<xsd:element ref = "Abbreviation" minOccurs = "0"/>
				<xsd:element ref = "Borders" minOccurs = "0"/>
				<xsd:element ref = "Resource" minOccurs = "0" maxOccurs = "unbounded"/>
			</xsd:sequence>
		</xsd:complexType>
	</xsd:element>
	<xsd:element name = "Borders">
		<xsd:complexType>
			<xsd:attribute name = "end" use = "required" type = "xsd:integer"/>
			<xsd:attribute name = "start" use = "required" type = "xsd:integer"/>
		</xsd:complexType>
	</xsd:element>
	<xsd:element name = "Motifs">
		<xsd:complexType>
			<xsd:sequence>
				<xsd:element ref = "Motif" maxOccurs = "unbounded"/>
			</xsd:sequence>
		</xsd:complexType>
	</xsd:element>
	<xsd:element name = "Motif">
		<xsd:complexType>
			<xsd:sequence>
				<xsd:element ref = "Name" minOccurs = "0"/>
				<xsd:element ref = "Borders" minOccurs = "0"/>
				<xsd:element ref = "Resource" minOccurs = "0" maxOccurs = "unbounded"/>
			</xsd:sequence>
		</xsd:complexType>
	</xsd:element>
	<xsd:element name = "ProteinResources">
		<xsd:complexType>
			<xsd:sequence>
				<xsd:element ref = "Resource" maxOccurs = "unbounded"/>
			</xsd:sequence>
		</xsd:complexType>
	</xsd:element>
	<xsd:element name = "ExpressionPattern">
		<xsd:complexType>
			<xsd:sequence>
				<xsd:element ref = "Expression" minOccurs = "0" maxOccurs = "unbounded"/>
			</xsd:sequence>
		</xsd:complexType>
	</xsd:element>
	<xsd:element name = "Expression">
		<xsd:complexType>
			<xsd:attribute name = "clones" use = "required" type = "xsd:string"/>
			<xsd:attribute name = "expprosent" use = "required" type = "xsd:string"/>
			<xsd:attribute name = "tissue" use = "required" type = "xsd:string"/>
		</xsd:complexType>
	</xsd:element>
	<xsd:element name = "Other">
		<xsd:complexType>
			<xsd:sequence>
				<xsd:element ref = "Publications" minOccurs = "0"/>
				<xsd:element ref = "Societies" minOccurs = "0"/>
				<xsd:element ref = "OtherSites" minOccurs = "0"/>
			</xsd:sequence>
		</xsd:complexType>
	</xsd:element>
	<xsd:element name = "Publications">
		<xsd:complexType>
			<xsd:sequence>
				<xsd:element ref = "PubmedSearch" minOccurs = "0"/>
				<xsd:element ref = "Pubmed" minOccurs = "0"/>
			</xsd:sequence>
		</xsd:complexType>
	</xsd:element>
	<xsd:element name = "PubmedSearch">
		<xsd:complexType>
			<xsd:attribute name = "term" use = "required" type = "xsd:string"/>
		</xsd:complexType>
	</xsd:element>
	<xsd:element name = "Societies">
		<xsd:complexType>
			<xsd:sequence>
				<xsd:element ref = "GeneralSocieties" minOccurs = "0"/>
				<xsd:element ref = "DiseaseSpecificSocieties" minOccurs = "0"/>
			</xsd:sequence>
		</xsd:complexType>
	</xsd:element>
	<xsd:element name = "GeneralSocieties">
		<xsd:complexType>
			<xsd:sequence>
				<xsd:element ref = "Site" maxOccurs = "unbounded"/>
			</xsd:sequence>
		</xsd:complexType>
	</xsd:element>
	<xsd:element name = "OtherSites">
		<xsd:complexType>
			<xsd:sequence>
				<xsd:element ref = "Site" maxOccurs = "unbounded"/>
			</xsd:sequence>
		</xsd:complexType>
	</xsd:element>
	<xsd:element name = "Biotechnology">
		<xsd:complexType mixed = "true">
			<xsd:choice minOccurs = "0" maxOccurs = "unbounded">
				<xsd:element ref = "Glink"/>
				<xsd:element ref = "Italic"/>
			</xsd:choice>
		</xsd:complexType>
	</xsd:element>
	<xsd:element name = "Caution">
		<xsd:complexType mixed = "true">
			<xsd:choice minOccurs = "0" maxOccurs = "unbounded">
				<xsd:element ref = "Glink"/>
				<xsd:element ref = "Italic"/>
			</xsd:choice>
		</xsd:complexType>
	</xsd:element>
	<xsd:element name = "Cofactor">
		<xsd:complexType mixed = "true">
			<xsd:choice minOccurs = "0" maxOccurs = "unbounded">
				<xsd:element ref = "Glink"/>
				<xsd:element ref = "Italic"/>
			</xsd:choice>
		</xsd:complexType>
	</xsd:element>
	<xsd:element name = "Database">
		<xsd:complexType mixed = "true">
			<xsd:choice minOccurs = "0" maxOccurs = "unbounded">
				<xsd:element ref = "Glink"/>
				<xsd:element ref = "Italic"/>
			</xsd:choice>
		</xsd:complexType>
	</xsd:element>
	<xsd:element name = "DevelopmentalStage">
		<xsd:complexType mixed = "true">
			<xsd:choice minOccurs = "0" maxOccurs = "unbounded">
				<xsd:element ref = "Glink"/>
				<xsd:element ref = "Italic"/>
			</xsd:choice>
		</xsd:complexType>
	</xsd:element>
	<xsd:element name = "Disease">
		<xsd:complexType mixed = "true">
			<xsd:choice minOccurs = "0" maxOccurs = "unbounded">
				<xsd:element ref = "Glink"/>
				<xsd:element ref = "Italic"/>
			</xsd:choice>
		</xsd:complexType>
	</xsd:element>
	<xsd:element name = "EnzymeRegulation">
		<xsd:complexType mixed = "true">
			<xsd:choice minOccurs = "0" maxOccurs = "unbounded">
				<xsd:element ref = "Glink"/>
				<xsd:element ref = "Italic"/>
			</xsd:choice>
		</xsd:complexType>
	</xsd:element>
	<xsd:element name = "Induction">
		<xsd:complexType mixed = "true">
			<xsd:choice minOccurs = "0" maxOccurs = "unbounded">
				<xsd:element ref = "Glink"/>
				<xsd:element ref = "Italic"/>
			</xsd:choice>
		</xsd:complexType>
	</xsd:element>
	<xsd:element name = "MassSpectrometry">
		<xsd:complexType mixed = "true">
			<xsd:choice minOccurs = "0" maxOccurs = "unbounded">
				<xsd:element ref = "Glink"/>
				<xsd:element ref = "Italic"/>
			</xsd:choice>
		</xsd:complexType>
	</xsd:element>
	<xsd:element name = "Miscellaneous">
		<xsd:complexType mixed = "true">
			<xsd:choice minOccurs = "0" maxOccurs = "unbounded">
				<xsd:element ref = "Glink"/>
				<xsd:element ref = "Italic"/>
			</xsd:choice>
		</xsd:complexType>
	</xsd:element>
	<xsd:element name = "Pathway">
		<xsd:complexType mixed = "true">
			<xsd:choice minOccurs = "0" maxOccurs = "unbounded">
				<xsd:element ref = "Glink"/>
				<xsd:element ref = "Italic"/>
			</xsd:choice>
		</xsd:complexType>
	</xsd:element>
	<xsd:element name = "Pharmaceutical">
		<xsd:complexType mixed = "true">
			<xsd:choice minOccurs = "0" maxOccurs = "unbounded">
				<xsd:element ref = "Glink"/>
				<xsd:element ref = "Italic"/>
			</xsd:choice>
		</xsd:complexType>
	</xsd:element>
	<xsd:element name = "Polymorphism">
		<xsd:complexType mixed = "true">
			<xsd:choice minOccurs = "0" maxOccurs = "unbounded">
				<xsd:element ref = "Glink"/>
				<xsd:element ref = "Italic"/>
			</xsd:choice>
		</xsd:complexType>
	</xsd:element>
	<xsd:element name = "Similarity">
		<xsd:complexType mixed = "true">
			<xsd:choice minOccurs = "0" maxOccurs = "unbounded">
				<xsd:element ref = "Glink"/>
				<xsd:element ref = "Italic"/>
			</xsd:choice>
		</xsd:complexType>
	</xsd:element>
	<xsd:element name = "TissueSpecificity">
		<xsd:complexType mixed = "true">
			<xsd:choice minOccurs = "0" maxOccurs = "unbounded">
				<xsd:element ref = "Glink"/>
				<xsd:element ref = "Italic"/>
			</xsd:choice>
		</xsd:complexType>
	</xsd:element>
	<xsd:element name = "DiseaseSpecificSocieties">
		<xsd:complexType>
			<xsd:sequence>
				<xsd:element ref = "Site" maxOccurs = "unbounded"/>
			</xsd:sequence>
		</xsd:complexType>
	</xsd:element>
	<xsd:element name = "ProgramItem">
		<xsd:complexType>
			<xsd:simpleContent>
				<xsd:extension base = "xsd:string">
					<xsd:attribute name = "href" type = "xsd:string"/>
					<xsd:attribute name = "title" type = "xsd:string"/>
				</xsd:extension>
			</xsd:simpleContent>
		</xsd:complexType>
	</xsd:element>
</xsd:schema>
