# Supplementary material for: Distribution of immunodeficiency fact files with XML – from Web to WAP
Source: BMC Med Inform Decis Mak. 2005 Jun 26;5:21. doi: 10.1186/1472-6947-5-21 (PMC1184081; doi:10.1186/1472-6947-5-21)
Supplement: Additional File 2 — A DTD file for IDML [file 1472-6947-5-21-S2.dtd]

<?xml version='1.0' encoding='UTF-8' ?>

<!--Generated by XML Authority-->

<!-- DTD's do not use namespaces. xmlns:xsd = 'http://www.w3.org/2000/10/XMLSchema' -->

<!ELEMENT FactFiles (FactFile)>

<!ELEMENT FactFile (GeneralInformation , ClinicalInformation , MolecularBiology , Other)>

<!ATTLIST FactFile  id CDATA  #REQUIRED >
<!ELEMENT GeneralInformation (DiseaseName , Abbreviation* , AlternativeNames? , Description , Classification? , Omim* , CrossReferences? , Incidence?)>

<!ELEMENT DiseaseName (#PCDATA)>

<!ELEMENT Abbreviation (#PCDATA)>

<!ELEMENT AlternativeNames (Name*)>

<!ELEMENT Name (#PCDATA)>

<!ELEMENT Description (#PCDATA | Glink | Italic)*>

<!ELEMENT Glink (#PCDATA)>

<!ELEMENT Classification (Class | Site*)>

<!ELEMENT Class (Title? , Class?)>

<!ATTLIST Class  level CDATA  #REQUIRED >
<!ELEMENT Title (#PCDATA)>

<!ELEMENT Omim (OmimReference+)>

<!ELEMENT OmimReference (#PCDATA)>

<!ATTLIST OmimReference  href CDATA  #IMPLIED
                           type CDATA  #IMPLIED
                           db   CDATA  #IMPLIED
                           id   CDATA  #IMPLIED >
<!ELEMENT CrossReferences (PhenotypeRelatedDiseases? , OtherRelatedDiseases? , GeneRelatedDiseases?)>

<!ELEMENT PhenotypeRelatedDiseases (Site+)>

<!ELEMENT Site (#PCDATA)>

<!ATTLIST Site  href  CDATA  #IMPLIED
                  title CDATA  #IMPLIED >
<!ELEMENT OtherRelatedDiseases (Site+)>

<!ELEMENT GeneRelatedDiseases (Site+)>

<!ELEMENT Incidence (#PCDATA)>

<!ELEMENT ClinicalInformation (ClinicalDescription? , Diagnosis? , TherapeuticOptions? , ResearchPrograms?)>

<!ELEMENT ClinicalDescription (#PCDATA | Glink | Italic)*>

<!ELEMENT Italic (#PCDATA | Glink*)>

<!ELEMENT Diagnosis (DiagnosticRecommendations? , AdditionalInformation? , DiagnosticLaboratories?)>

<!ELEMENT DiagnosticRecommendations (Site+)>

<!ELEMENT AdditionalInformation (Site+)>

<!ELEMENT DiagnosticLaboratories (ClinicalLaboratories? , GeneticLaboratories?)>

<!ELEMENT ClinicalLaboratories (Laboratories+)>

<!ELEMENT Laboratories (#PCDATA)>

<!ATTLIST Laboratories  href  CDATA  #IMPLIED
                          title CDATA  #IMPLIED >
<!ELEMENT GeneticLaboratories (Laboratories+)>

<!ELEMENT TherapeuticOptions (Option+)>

<!ELEMENT Option (#PCDATA)>

<!ATTLIST Option  href CDATA  #IMPLIED >
<!ELEMENT ResearchPrograms (Program+)>

<!ELEMENT Program (#PCDATA | ProgramItem*)>

<!ATTLIST Program  href  CDATA  #IMPLIED
                     title CDATA  #IMPLIED >
<!ELEMENT MolecularBiology (GeneInformation? , AnimalModels? , ProteinInformation? , ExpressionPattern?)>

<!ELEMENT GeneInformation (Name? , Aliases? , ReferenceSequences? , OtherSequences? , ChromosomalLocation? , Maps? , Markers? , Variations? , OtherResources?)>

<!ELEMENT Aliases (Alias+)>

<!ELEMENT Alias (#PCDATA)>

<!ELEMENT ReferenceSequences (ReferenceDNA? , ReferencecDNA? , ReferenceProtein?)>

<!ELEMENT ReferenceDNA (Sequence* | Pubmed*)>

<!ELEMENT Sequence EMPTY>

<!ATTLIST Sequence  href        CDATA  #IMPLIED
                      db          CDATA  #IMPLIED
                      type        CDATA  #IMPLIED
                      description CDATA  #IMPLIED
                      accno       CDATA  #IMPLIED >
<!ELEMENT Pubmed (#PCDATA)>

<!ATTLIST Pubmed  href  CDATA  #REQUIRED
                    title CDATA  #REQUIRED >
<!ELEMENT ReferencecDNA (Sequence* | Pubmed*)>

<!ELEMENT ReferenceProtein (Sequence* | Pubmed*)>

<!ELEMENT OtherSequences EMPTY>

<!ATTLIST OtherSequences  href  CDATA  #IMPLIED
                            accno CDATA  #IMPLIED >
<!ELEMENT ChromosomalLocation (#PCDATA)>

<!ATTLIST ChromosomalLocation  href CDATA  #IMPLIED >
<!ELEMENT Maps (Map+)>

<!ELEMENT Map (#PCDATA)>

<!ATTLIST Map  href CDATA  #IMPLIED >
<!ELEMENT Markers (Marker+)>

<!ELEMENT Marker (#PCDATA)>

<!ATTLIST Marker  href CDATA  #IMPLIED >
<!ELEMENT Variations (Resource+)>

<!ELEMENT Resource EMPTY>

<!ATTLIST Resource  db   CDATA  #IMPLIED
                      href CDATA  #IMPLIED
                      name CDATA  #IMPLIED
                      id   CDATA  #IMPLIED >
<!ELEMENT OtherResources (Resource*)>

<!ELEMENT AnimalModels (Animal*)>

<!ELEMENT Animal (Name , Resource* , Sequence*)>

<!ELEMENT ProteinInformation (ProteinDescription? , Structures? , Domains? , Motifs? , ProteinResources?)>

<!ELEMENT ProteinDescription (Function | AlternativeProducts | Biotechnology | CatalyticActivity | Caution | Cofactor | Database | DevelopmentalStage | Disease | EnzymeRegulation | Induction | MassSpectrometry | Miscellaneous | Pathway | Pharmaceutical | Polymorphism | PostTranslationalModification | Similarity | Subunit | SubcellularLocation | TissueSpecificity)*>

<!ELEMENT Function (#PCDATA | Glink | Italic)*>

<!ELEMENT AlternativeProducts (#PCDATA | Glink | Italic)*>

<!ELEMENT CatalyticActivity (#PCDATA | Glink | Italic)*>

<!ELEMENT Subunit (#PCDATA | Glink | Italic)*>

<!ELEMENT SubcellularLocation (#PCDATA | Glink | Italic)*>

<!ELEMENT PostTranslationalModification (#PCDATA | Glink | Italic)*>

<!ELEMENT Structures (Structure+)>

<!ELEMENT Structure EMPTY>

<!ATTLIST Structure  db    CDATA  #IMPLIED
                       href  CDATA  #IMPLIED
                       title CDATA  #IMPLIED
                       id    CDATA  #IMPLIED >
<!ELEMENT Domains (Domain+)>

<!ELEMENT Domain (Name? , Abbreviation? , Borders? , Resource*)>

<!ELEMENT Borders EMPTY>

<!ATTLIST Borders  end     CDATA     #REQUIRED
                     start   CDATA     #REQUIRED
                     a-dtype NMTOKENS  'end   int
                                        start int' >
<!ELEMENT Motifs (Motif+)>

<!ELEMENT Motif (Name? , Borders? , Resource*)>

<!ELEMENT ProteinResources (Resource+)>

<!ELEMENT ExpressionPattern (Expression*)>

<!ELEMENT Expression EMPTY>

<!ATTLIST Expression  clones     CDATA  #REQUIRED
                        expprosent CDATA  #REQUIRED
                        tissue     CDATA  #REQUIRED >
<!ELEMENT Other (Publications? , Societies? , OtherSites?)>

<!ELEMENT Publications (PubmedSearch? , Pubmed?)>

<!ELEMENT PubmedSearch EMPTY>

<!ATTLIST PubmedSearch  term CDATA  #REQUIRED >
<!ELEMENT Societies (GeneralSocieties? , DiseaseSpecificSocieties?)>

<!ELEMENT GeneralSocieties (Site+)>

<!ELEMENT OtherSites (Site+)>

<!ELEMENT Biotechnology (#PCDATA | Glink | Italic)*>

<!ELEMENT Caution (#PCDATA | Glink | Italic)*>

<!ELEMENT Cofactor (#PCDATA | Glink | Italic)*>

<!ELEMENT Database (#PCDATA | Glink | Italic)*>

<!ELEMENT DevelopmentalStage (#PCDATA | Glink | Italic)*>

<!ELEMENT Disease (#PCDATA | Glink | Italic)*>

<!ELEMENT EnzymeRegulation (#PCDATA | Glink | Italic)*>

<!ELEMENT Induction (#PCDATA | Glink | Italic)*>

<!ELEMENT MassSpectrometry (#PCDATA | Glink | Italic)*>

<!ELEMENT Miscellaneous (#PCDATA | Glink | Italic)*>

<!ELEMENT Pathway (#PCDATA | Glink | Italic)*>

<!ELEMENT Pharmaceutical (#PCDATA | Glink | Italic)*>

<!ELEMENT Polymorphism (#PCDATA | Glink | Italic)*>

<!ELEMENT Similarity (#PCDATA | Glink | Italic)*>

<!ELEMENT TissueSpecificity (#PCDATA | Glink | Italic)*>

<!ELEMENT DiseaseSpecificSocieties (Site+)>

<!ELEMENT ProgramItem (#PCDATA)>

<!ATTLIST ProgramItem  href  CDATA  #IMPLIED
                         title CDATA  #IMPLIED >
