# Supplementary material for: Distribution of immunodeficiency fact files with XML – from Web to WAP
Source: BMC Med Inform Decis Mak. 2005 Jun 26;5:21. doi: 10.1186/1472-6947-5-21 (PMC1184081; doi:10.1186/1472-6947-5-21)
Supplement: Additional File 3 — An example file using IDML. A fact file for X-linked agammaglobulinemia. [file 1472-6947-5-21-S3.xml]

<?xml version="1.0"?>
<?xml-stylesheet href="FF.xsl" type="text/xsl"?><?xml-stylesheet href="FF.xps" type="application/x-xpathscript"?>
<FactFiles xmlns:idml="http://bioinf.uta.fi/idml">
   <FactFile id="22">
      <GeneralInformation>
         <DiseaseName>X-linked agammaglobulinemia</DiseaseName>
         <Abbreviation>XLA</Abbreviation>
         <AlternativeNames>
            <Name>Bruton type agammaglobulinemia</Name>
            <Name>X-linked hypogammaglobulinemia</Name>
         </AlternativeNames>
         <Description>Defects in the Bruton <Glink>tyrosine kinase</Glink> (BTK) gene cause <Glink>agammaglobulinemia</Glink>. <Glink>Agammaglobulinemia</Glink> is an X-linked immunodeficiency characterized by failure to produce mature <Glink>B lymphocyte</Glink> cells and associated with a failure of <Glink>Ig</Glink> <Glink>heavy chain</Glink> <Glink>rearrangement</Glink>. </Description>
         <Classification>
            <Class level="2">
               <Title>Deficiencies Predominantly Affecting Antibody Production</Title>
               <Class level="1">
                  <Title>Agammaglobulinemia</Title>
                  <Class level="1"/>
               </Class>
            </Class>
         </Classification>
         <Omim>
            <OmimReference href="http://www.ncbi.nlm.nih.gov/htbin-post/Omim/dispmim?300300" db="Omim" id="300300" type="*">Bruton agammaglobulinemia tyrosine kinase; BTK</OmimReference>
            <OmimReference href="http://www.ncbi.nlm.nih.gov/htbin-post/Omim/dispmim?300310" db="Omim" id="300310" type="*">Agammaglobulinemia, X-linked, type 2; AGMX2</OmimReference>
         </Omim>
         <CrossReferences>
            <PhenotypeRelatedDiseases>
               <Site href="FF23.xml" title="IDR factfile for X-linked hypogammaglobulinemia with growth hormone deficiency">IDR factfile for X-linked hypogammaglobulinemia with growth hormone deficiency</Site>
               <Site href="FF24.xml" title="IDR factfile for BLNK deficiency">IDR factfile for BLNK deficiency</Site>
               <Site href="FF25.xml" title="IDR factfile for Ig-alpha deficiency">IDR factfile for Ig&#x3B1; deficiency</Site>
               <Site href="FF26.xml" title="IDR factfile for mu heavy-chain deficiency">IDR factfile for &#x3BC; heavy-chain deficiency</Site>
               <Site href="FF27.xml" title="IDR factfile for lambda-5 surrogate light-chain deficiency">IDR factfile for &#x3BB;5 surrogate light-chain deficiency</Site>
            </PhenotypeRelatedDiseases>
         </CrossReferences>
         <Incidence>1/200,000</Incidence>
      </GeneralInformation>
      <ClinicalInformation>
         <ClinicalDescription>Most patients with <Glink>XLA</Glink> develop recurrent bacterial infections, particularly otitis, sinusitis and pneumonia, in the first two years of life. The most common organisms are <Italic>S. pneumonea</Italic> and <Italic>H. influenzae</Italic>. The <Glink>serum</Glink> <Glink>IgG</Glink> is usually less than 200 mg/dl and the <Glink>IgG</Glink> and <Glink>IgA</Glink> are generally less than 20 mg/dl. Approximately 20% of patients present with a dramatic, overwhelming infection, often with <Glink>neutropenia</Glink>. Another 10-15% have higher concentrations of <Glink>serum</Glink> <Glink>immunoglobulin</Glink> than expected or are not recognized to have immunodeficiency until after 5 years of age.</ClinicalDescription>
         <Diagnosis>
            <DiagnosticRecommendations>
               <Site href="http://www.uta.fi/imt/bioinfo/idr/Diag_XLA.html" title="ESID/PAGID recommendations by IDR">ESID/PAGID recommendations by IDR</Site>
            </DiagnosticRecommendations>
            <AdditionalInformation>
               <Site href="http://www.genetests.org/query?dz=xla" title="GeneTests, University of Washington, Seattle, USA">X-Linked Agammaglobulinemia, GeneTests, University of Washington, Seattle, USA</Site>
               <Site href="http://www.niaid.nih.gov/factsheets/pid.htm#xlinked" title="National Institute of Allergy and Infectious Diseases, USA">X-Linked Agammaglobulinemia (XLA), National Institute of Allergy and Infectious Diseases, USA</Site>
               <Site href="http://www.rarediseases.org/search/rdbdetail_abstract.html?disname=Agammaglobulinemias%2C%20Primary" title="National Organization for Rare Disorders, USA">Agammaglobulinemias, Primary, National Organization for Rare Disorders, USA</Site>
               <Site href="http://www.sos.se/smkh/1997-29-034/1997-29-034.htm" title="National Swedish Board of Health and Welfare, Sweden">X-kromosombunden agammaglobulinemi, National Swedish Board of Health and Welfare, Sweden</Site>
               <Site href="http://www.emedicine.com/derm/topic858.htm" title="Bruton Agammaglobulinemia">Bruton Agammaglobulinemia, eMedicine</Site>
               <Site href="http://www.emedicine.com/med/topic1120.htm" title="Hypogammaglobulinemia">Hypogammaglobulinemia, eMedicine</Site>
               <Site href="http://www.infobiogen.fr/services/chromcancer/Kprones/BrutonAgammaID10023.html" title="Genetics University Hospital, Poitiers, France">Bruton's agammaglobulinemia, Genetics University Hospital, Poitiers, France</Site>
            </AdditionalInformation>
            <DiagnosticLaboratories>
               <ClinicalLaboratories>
                  <Laboratories href="http://www.orpha.net/consor/cgi-bin/Pages/Accueil/Home_form.php?PHPSESSID=165548581d1a6e8df7d438bc4cebd27a&amp;IsSubmitted=yes&amp;PatLbl=x-linked+agammaglobulinemia" title="ORPHANET">ORPHANET</Laboratories>
               </ClinicalLaboratories>
               <GeneticLaboratories>
                  <Laboratories href="http://protein.uta.fi/cgi-bin/searchIDDIAG.cgi?XLA" title="IDdiagnostics">IDdiagnostics</Laboratories>
                  <Laboratories href="http://www.genetests.org/servlet/access?prg=j&amp;db=genestar&amp;site=gt&amp;fcn=d&amp;id=8888891&amp;qry=2733+1166&amp;res=&amp;key=r6xv8tNOoCXc8&amp;research=1" title="University of Tennessee, GeneTest">University of Tennessee, GeneTest</Laboratories>
                  <Laboratories href="http://www.genetests.org/servlet/access?prg=j&amp;db=genestar&amp;site=gt&amp;fcn=d&amp;id=8888891&amp;qry=2733+1115&amp;res=&amp;key=r6xv8tNOoCXc8&amp;research=1" title="Center for Blood Research Boston, MA, GeneTests">Center for Blood Research     Boston, MA , GeneTests</Laboratories>
                  <Laboratories href="http://www.eddnal.com/directory/detail.php?lab_id=169&amp;disease_id=10&amp;labdiseases_id=985" title="University Medical Center Utrecht, EDDNAL">University Medical Center Utrecht, EDDNAL</Laboratories>
                  <Laboratories href="http://www.eddnal.com/directory/detail.php?lab_id=148&amp;disease_id=10&amp;labdiseases_id=2923" title="Hospital Universitario La Fe (Valencia), EDDNAL">Hospital Universitario La Fe(Valencia), EDDNAL</Laboratories>
                  <Laboratories href="http://www.eddnal.com/directory/detail.php?lab_id=132&amp;disease_id=10&amp;labdiseases_id=5632" title="Ulleval University Hospital - Department of Medical Genetics (Oslo)), EDDNAL">Ulleval University Hospital - Department of Medical Genetics (Oslo), EDDNAL</Laboratories>
                  <Laboratories href="http://www.eddnal.com/directory/detail.php?lab_id=204&amp;disease_id=10&amp;labdiseases_id=8974" title="North East Thames Regional Clinical Molecular Genetics Laboratory (London), EDDNAL">North East Thames Regional Clinical Molecular Genetics Laboratory (London), EDDNAL</Laboratories>
               </GeneticLaboratories>
            </DiagnosticLaboratories>
         </Diagnosis>
         <TherapeuticOptions>
            <Option href="http://www.emedicine.com/derm/topic858.htm#section~treatment">Bruton Agammaglobulinemia, eMedicine</Option>
            <Option href="http://www.emedicine.com/med/topic1120.htm#section~treatment">Hypogammaglobulinemia, eMedicine</Option>
         </TherapeuticOptions>
         <ResearchPrograms>
            <Program href="http://www.itba.mi.cnr.it/human_genome/immunodeficiency.html" title="Human Genome and Multifactor Diseases by Anna Villa at the Institute of Advanced Biomedical Technologies">Human Genome and Multifactor Diseases by Anna Villa at the Institute of Advanced Biomedical Technologies.</Program>
            <Program href="http://www.cvid.info/en/projects.html" title="European Initiative for Primary Immunodeficiencies">European Initiative for Primary Immunodeficiencies.</Program>
         </ResearchPrograms>
      </ClinicalInformation>
      <MolecularBiology>
         <GeneInformation>
            <Name>BTK</Name>
            <Aliases>
               <Alias>AGMX1</Alias>
               <Alias>AT</Alias>
               <Alias>ATK (Agammaglobulinaemia tyrosine kinase)</Alias>
               <Alias>BPK (B cell progenitor kinase)</Alias>
               <Alias>IMD1</Alias>
               <Alias>PSCTK1</Alias>
               <Alias>XLA</Alias>
               <Alias>Bruton agammaglobulinemia tyrosine kinase</Alias>
               <Alias>Tyrosine-protein kinase BTK (EC 2.7.1.112) (Bruton's tyrosine kinase)</Alias>
            </Aliases>
            <ReferenceSequences>
               <ReferenceDNA>
                  <Sequence accno="U78027" db="EMBL" type="dna" href="http://srs6.ebi.ac.uk/srs6bin/cgi-bin/wgetz?-newId+-e+[embl-acc:U78027]" description="Homo sapiens Bruton's tyrosine kinase (BTK), alpha-D-galactosidase A (GLA), L44-like ribosomal protein (L44L) and FTP3 (FTP3) genes, complete cds. "/>
               </ReferenceDNA>
               <ReferencecDNA>
                  <Sequence accno="X58957" db="EMBL" type="rna" href="http://srs6.ebi.ac.uk/srs6bin/cgi-bin/wgetz?-newId+-e+[embl-acc:X58957]" description="H.sapiens atk mRNA for agammaglobulinaemia tyrosine kinase "/>
               </ReferencecDNA>
               <ReferenceProtein>
                  <Sequence accno="Q06187" db="SWISSPROT" type="protein" href="http://www.expasy.ch/cgi-bin/niceprot.pl?Q06187" description="Tyrosine-protein kinase BTK"/>
               </ReferenceProtein>
            </ReferenceSequences>
            <OtherSequences accno="U10084|U10085|U10086|U10087|L31557|L31558|L31559|L31561|L31563|L31564|L31565|L31566|L31567|L31568|L31569|L31570|L31571|L31572|U13410|U13412|U13413|U13414|U13415|U13416|U13417|U13422|U13423|U13424|U13425|U13427|U13428|U13429|U13430|U13431|U13432|U13433" href="http://srs6.ebi.ac.uk/srs6bin/cgi-bin/wgetz?-newId+[embl-acc:U10084|U10085|U10086|U10087|L31557|L31558|L31559|L31561|L31563|L31564|L31565|L31566|L31567|L31568|L31569|L31570|L31571|L31572|U13410|U13412|U13413|U13414|U13415|U13416|U13417|U13422|U13423|U13424|U13425|U13427|U13428|U13429|U13430|U13431|U13432|U13433]+-f+description"/>
            <ChromosomalLocation href="http://www3.ncbi.nlm.nih.gov/htbin-post/Omim/getmap?l300300">Xq21.3-q22</ChromosomalLocation>
            <Maps>
               <Map href="http://www.ncbi.nlm.nih.gov/mapview/maps.cgi?org=hum&amp;chr=X&amp;MAPS=loc&amp;QUERY=BTK&amp;QSTR=BTK">BTK (Map View)</Map>
            </Maps>
            <Markers>
               <Marker href="http://www.ncbi.nlm.nih.gov/genome/sts/sts.cgi?uid=49927">stSG89</Marker>
               <Marker href="http://www.ncbi.nlm.nih.gov/genome/sts/sts.cgi?uid=84045">stSG50199</Marker>
               <Marker href="http://www.ncbi.nlm.nih.gov/genome/sts/sts.cgi?uid=95136">WIAF-1356-STS</Marker>
               <Marker href="http://www.ncbi.nlm.nih.gov/genome/sts/sts.cgi?uid=98978">sWXD2767</Marker>
            </Markers>
            <Variations>
               <Resource href="http://bioinf.uta.fi/BTKbase/" name="Mutation registry for X-linked agammaglobulinemia" id="BTKbase"/>
               <Resource href="http://archive.uwcm.ac.uk/uwcm/mg/search/120542.html" name="The human gene mutation database" id="HGMD"/>
               <Resource href="http://bioinf.uta.fi/BTKbase/polymorp.html" name="Polymorphisms/Variations" id="BTKbase"/>
               <Resource href="http://www.ncbi.nlm.nih.gov/SNP/snp_ref.cgi?locusId=695" name="Single nucleotide polymorphism" id="dbSNP"/>
            </Variations>
            <OtherResources>
               <Resource href="http://www.ensembl.org/perl/geneview?gene=ENSG00000010671" db="Ensembl" id="ENSG00000010671"/>
               <Resource href="http://www.dsi.univ-paris5.fr/genatlas/fiche.php?symbol=BTK" db="GENATLAS" id="BTK"/>
               <Resource href="http://bioinfo.weizmann.ac.il/cards-bin/carddisp?BTK" db="GeneCard" id="BTK"/>
               <Resource href="http://www.ncbi.nlm.nih.gov/cgi-bin/UniGene/clust?ORG=Hs&amp;CID=159494" db="UniGene" id="159494"/>
               <Resource href="http://www.ncbi.nlm.nih.gov/LocusLink//LocRpt.cgi?l=695" db="LocusLink" id="695"/>
               <Resource href="http://iubio.bio.indiana.edu:8089//.bin/fbidq.html?HUgn695" db="euGenes" id="695"/>
               <Resource href="http://www.gdb.org/gdb-bin/genera/genera/hgd/Gene?!key=GDB%3A120542&amp;!sub=0" db="GDB" id="120542"/>
               <Resource href="http://www.genelynx.org/cgi-bin/record?glid=2742" db="GeneLynx" id="2742"/>
            </OtherResources>
         </GeneInformation>
         <AnimalModels>
            <Animal>
               <Name>Mouse</Name>
               <Resource href="http://www.informatics.jax.org/searches/accession_report.cgi?id=MGI:88216" db="MGD" name="Btk"/>
               <Resource href="http://tbase.jax.org/tbase-cgi/tbase_getrec.pl?acc=5115" db="euGenes" name="Pik3r1 (-/-)"/>
            </Animal>
            <Animal>
               <Name>D. melanogaster</Name>
               <Resource href="http://tbase.jax.org/tbase-cgi/tbase_getrec.pl?acc=5115" db="tbase" name="Btk29A"/>
            </Animal>
            <Animal>
               <Name>C. elegans</Name>
               <Resource href="http://www.wormbase.org/db/seq/sequence?name=F26E4.5&amp;class=Sequence" db="euGenes" name="F26E4.5"/>
            </Animal>
         </AnimalModels>
         <ProteinInformation>
            <ProteinDescription>
               <Function>Plays a crucial role in B-cell ontogeny. Transiently phosphorylates GTF2I on tyrosine residues in response to B cell receptor crosslinking</Function>
               <CatalyticActivity>ATP + a protein tyrosine = ADP + protein tyrosine phosphate</CatalyticActivity>
               <Subunit>Binds GTF2I through the PH domain</Subunit>
               <SubcellularLocation>Cytoplasmic and membrane-associated (by similarity)</SubcellularLocation>
               <PostTranslationalModification>Autophosphorylated on Tyr-223 and Tyr-551. The tyrosine phosphorylation of Tyr-223 may create a docking site for a SH2 containing protein (by similarity)</PostTranslationalModification>
            </ProteinDescription>
            <Structures>
               <Structure href="http://www.rcsb.org/pdb/cgi/explore.cgi?pdbId=1BTK" db="PDB" id="1BTK" title="PH domain and BTK motif from Bruton's tyrosine kinase mutant R28C"/>
               <Structure href="http://www.rcsb.org/pdb/cgi/explore.cgi?pdbId=1AWW" db="PDB" id="1AWW" title="SH3 domain from Bruton's tyrosine tinase, NMR, 42 structures"/>
               <Structure href="http://www.rcsb.org/pdb/cgi/explore.cgi?pdbId=1AWX" db="PDB" id="1AWX" title="SH3 domain from Bruton's tyrosine kinase, NMR, minimized average structure"/>
               <Structure href="http://www.rcsb.org/pdb/cgi/explore.cgi?pdbId=1B55" db="PDB" id="1B55" title="PH domain from Bruton's tyrosine kinase in complex with inositol 1,3,4,5-tetrakisphosphate"/>
               <Structure href="http://www.rcsb.org/pdb/cgi/explore.cgi?pdbId=1BWN" db="PDB" id="1BWN" title="PH domain and BTK motif from Bruton's tyrosine kinase mutant E41K in complex with Ins(1,3,4,5)P4"/>
               <Structure href="http://www.rcsb.org/pdb/cgi/explore.cgi?pdbId=1K2P" db="PDB" id="1K2P" title="Crystal Structure Of Bruton'S Tyrosine Kinase Domain"/>
            </Structures>
            <Domains>
               <Domain>
                  <Name>Pleckstrin homology domain</Name>
                  <Abbreviation>PH</Abbreviation>
                  <Borders start="1" end="138"/>
                  <Resource href="http://www.sanger.ac.uk/cgi-bin/Pfam/getacc?PF00169" db="Pfam" id="PF00169" name="PH"/>
                  <Resource href="http://www.ebi.ac.uk/interpro/IEntry?ac=IPR001849" db="InterPro" id="IPR001849" name="PH"/>
                  <Resource href="http://smart.embl-heidelberg.de/smart/do_annotation.pl?BLAST=DUMMY&amp;DOMAIN=PH" db="SMART" id="SM00233" name="PH"/>
                  <Resource href="http://www.expasy.ch/cgi-bin/get-prodoc-entry?PS50003" db="PROSITE" id="PS50003" name="PH_DOMAIN"/>
               </Domain>
               <Domain>
                  <Name>Tec homology domain</Name>
                  <Abbreviation>TH</Abbreviation>
                  <Borders start="139" end="215"/>
                  <Resource href="http://methionine.sbc.man.ac.uk/cgi-bin/dbbrowser/sprint/searchprintss.cgi?display_opts=Prints&amp;category=None&amp;queryform=false&amp;prints_accn=PR00402" db="PRINTS" id="PR00402" name="TECBTKDOMAIN"/>
               </Domain>
               <Domain>
                  <Name>Src homology 3 domain</Name>
                  <Abbreviation>SH3</Abbreviation>
                  <Borders start="216" end="280"/>
                  <Resource href="http://www.sanger.ac.uk/cgi-bin/Pfam/getacc?PF00018" db="Pfam" id="PF00018" name="SH3"/>
                  <Resource href="http://smart.embl-heidelberg.de/smart/do_annotation.pl?BLAST=DUMMY&amp;DOMAIN=SH3" name="Smart" id="SH3"/>
                  <Resource href="http://www.ebi.ac.uk/interpro/IEntry?ac=IPR001452" db="InterPro" id="IPR001452" name="SH3"/>
                  <Resource href="http://www.toulouse.inra.fr/prodom/cgi-bin/ReqProdomII.pl?id_dom1=PD000066" db="ProDom" id="PD000066" name="SH3"/>
                  <Resource href="http://smart.embl-heidelberg.de/smart/do_annotation.pl?BLAST=DUMMY&amp;DOMAIN=SH3" db="SMART" id="SM00326" name="SH3"/>
                  <Resource href="http://www.expasy.ch/cgi-bin/get-prodoc-entry?PS50002" db="PROSITE" id="PS50002" name="SH3"/>
               </Domain>
               <Domain>
                  <Name>Src homology 2 domain</Name>
                  <Abbreviation>SH2</Abbreviation>
                  <Borders start="281" end="377"/>
                  <Resource href="http://www.sanger.ac.uk/cgi-bin/Pfam/getacc?PF00017" db="Pfam" id="PF00017" name="SH2"/>
                  <Resource href="http://smart.embl-heidelberg.de/smart/do_annotation.pl?BLAST=DUMMY&amp;DOMAIN=SH2" name="Smart" id="SH2"/>
                  <Resource href="http://www.ebi.ac.uk/interpro/IEntry?ac=IPR000980" db="InterPro" id="IPR000980" name="SH2"/>
                  <Resource href="http://www.toulouse.inra.fr/prodom/cgi-bin/ReqProdomII.pl?id_dom1=PD000093" db="ProDom" id="PD000093" name="SH2"/>
                  <Resource href="http://smart.embl-heidelberg.de/smart/do_annotation.pl?BLAST=DUMMY&amp;DOMAIN=SH2" db="SMART" id="SM00252" name="SH2"/>
                  <Resource href="http://www.expasy.ch/cgi-bin/get-prodoc-entry?PS50001" db="PROSITE" id="PS50001" name="SH2"/>
               </Domain>
               <Domain>
                  <Name>Tyrosine kinase domain</Name>
                  <Abbreviation>TK</Abbreviation>
                  <Borders start="378" end="659"/>
                  <Resource href="http://www.sanger.ac.uk/cgi-bin/Pfam/getacc?PF00069" db="Pfam" id="PF00069" name="pkinase"/>
                  <Resource href="http://smart.embl-heidelberg.de/smart/do_annotation.pl?BLAST=DUMMY&amp;DOMAIN=TyrKc" name="Smart" id="TyrKc"/>
                  <Resource href="http://www.ebi.ac.uk/interpro/IEntry?ac=IPR001245" db="InterPro" id="IPR001245" name="Tyr_pkinase"/>
                  <Resource href="http://methionine.sbc.man.ac.uk/cgi-bin/dbbrowser/sprint/searchprintss.cgi?display_opts=Prints&amp;category=None&amp;queryform=false&amp;prints_accn=PR00109" db="PRINTS" id="PR00109" name="TYRKINASE"/>
                  <Resource href="http://smart.embl-heidelberg.de/smart/do_annotation.pl?BLAST=DUMMY&amp;DOMAIN=TyrKc" db="SMART" id="SM00219" name="TyrKc"/>
               </Domain>
            </Domains>
            <Motifs>
               <Motif>
                  <Name>BTK motif</Name>
                  <Borders start="139" end="165"/>
                  <Resource href="http://www.ebi.ac.uk/interpro/IEntry?ac=IPR001562" db="InterPro" id="IPR001562" name="BTK"/>
                  <Resource href="http://www.sanger.ac.uk/cgi-bin/Pfam/getacc?PF00779" db="Pfam" id="PF00779" name="BTK"/>
                  <Resource href="http://smart.embl-heidelberg.de/smart/do_annotation.pl?BLAST=DUMMY&amp;DOMAIN=BTK" db="SMART" id="SM00107" name="BTK"/>
               </Motif>
               <Motif>
                  <Name>ATP nucleotide phosphate-binding region</Name>
                  <Borders start="408" end="416"/>
               </Motif>
               <Motif>
                  <Name>Atp binding site</Name>
                  <Borders start="430" end="430"/>
               </Motif>
            </Motifs>
            <ProteinResources>
               <Resource href="http://www.ebi.ac.uk/interpro/IEntry?ac=IPR000719" db="InterPro" id="IPR000719" name="Euk_pkinase"/>
               <Resource href="http://www.toulouse.inra.fr/prodom/cgi-bin/ReqProdomII.pl?id_dom1=PD000001" db="ProDom" id="PD000001" name="Euk_pkinase"/>
               <Resource href="http://www.expasy.ch/cgi-bin/get-prodoc-entry?PS00107" db="PROSITE" id="PS00107" name="PROTEIN_KINASE_ATP"/>
               <Resource href="http://www.expasy.ch/cgi-bin/get-prodoc-entry?PS00109" db="PROSITE" id="PS00109" name="PROTEIN_KINASE_TYR"/>
               <Resource href="http://www.expasy.ch/cgi-bin/get-prodoc-entry?PS50011" db="PROSITE" id="PS50011" name="PROTEIN_KINASE_DOM"/>
            </ProteinResources>
         </ProteinInformation>
         <ExpressionPattern>
            <Expression tissue="Pheochromocytoma" expprosent="22.49" clones="1:1560"/>
            <Expression tissue="Leukocyte" expprosent="15.62" clones="4:8982"/>
            <Expression tissue="Lymph" expprosent="9.26" clones="17:64395"/>
            <Expression tissue="B-cells" expprosent="8.49" clones="4:16533"/>
            <Expression tissue="Tonsil, enriched for germinal center B-cells" expprosent="6.72" clones="7:36522"/>
            <Expression tissue="Lung metatastic chondrosarcoma" expprosent="5.44" clones="1:6448"/>
            <Expression tissue="Corresponding non cancerous liver tissue" expprosent="5.04" clones="2:13909"/>
            <Expression tissue="Mixed" expprosent="4.65" clones="8:60341"/>
            <Expression tissue="Bone marrow" expprosent="3.53" clones="2:19854"/>
            <Expression tissue="Human skeletal muscle" expprosent="3.26" clones="1:10746"/>
         </ExpressionPattern>
      </MolecularBiology>
      <Other>
         <Publications>
            <PubmedSearch term="X-linked agammaglobulinemia"/>
         </Publications>
         <Societies>
            <GeneralSocieties>
               <Site href="http://ipopi.org/" title="International Patient Organization for Primary Immunodeficiencies">International Patient Organization for Primary Immunodeficiencies (IPOPI)</Site>
               <Site href="http://www.primaryimmune.org" title="Immune Deficiency Foundation">Immune Deficiency Foundation (IDF)</Site>
               <Site href="http://www.modimes.org" title="March of Dimes Birth Defects Foundation">March of Dimes Birth Defects Foundation</Site>
               <Site href="http://www.niaid.nih.gov/" title="NIH/National Institute of Allergy and Infectious Diseases">NIH/National Institute of Allergy and Infectious Diseases</Site>
               <Site href="http://www.esid.org/" title="European Society for Immunodeficiencies">European Society for Immunodeficiencies (ESID)</Site>
            </GeneralSocieties>
         </Societies>
         <OtherSites>
            <Site href="http://www.medical-library.net/sites/agammaglobulinemia.html" title="Primary Agammaglobulinemia by The Doctors' Medical Library">Primary Agammaglobulinemia by The Doctors' Medical Library</Site>
            <Site href="http://www.icondata.com/health/pedbase/files/BRUTONDI.HTM" title="Bruton disease in Pediatric Database (PEDBASE)">Bruton disease in Pediatric Database (PEDBASE)</Site>
         </OtherSites>
      </Other>
   </FactFile>
</FactFiles>
